# Supplementary material for: Hippocampal Lactate-Infusion Enhances Spatial Memory Correlated with Monocarboxylate Transporter 2 and Lactylation
Source: Brain Sci. 2024 Mar 28;14(4):327. doi: 10.3390/brainsci14040327 (PMC11048250; doi:10.3390/brainsci14040327)
Supplement: Supplementary file 1 [file brainsci-14-00327-s001.zip]

Archive with 1 entries (1 files):
- brainsci-2936324-supplementary.pdf
